# Supplementary material for: The Major Components of Cerebrospinal Fluid Dictate the Characteristics of Inhibitors against Amyloid-Beta Aggregation
Source: Int J Mol Sci. 2023 Mar 22;24(6):5991. doi: 10.3390/ijms24065991 (PMC10059578; doi:10.3390/ijms24065991)
Supplement: Supplementary file 1 [file ijms-24-05991-s001.zip]

Archive with 2 entries (2 files):
- Rawdata.xlsx
- Supplementary figures and table.pdf
